# Supplementary material for: Predicting in-Hospital Mortality of Patients with COVID-19 Using Machine Learning Techniques
Source: J Pers Med. 2021 Apr 24;11(5):343. doi: 10.3390/jpm11050343 (PMC8147079; doi:10.3390/jpm11050343)
Supplement: Supplementary file 1 [file jpm-11-00343-s001.zip]

Archive with 1 entries (1 files):
- jpm-1157462-supplementary.pdf
